# Supplementary material for: Maize Herbivore-Induced Volatiles Enhance Xenobiotic Detoxification in Larvae of Spodoptera frugiperda and S. litura
Source: Plants (Basel). 2024 Dec 27;14(1):57. doi: 10.3390/plants14010057 (PMC11723000; doi:10.3390/plants14010057)
Supplement: Supplementary file 1 [file plants-14-00057-s001.zip]

Archive with 1 entries (1 files):
- plants-3354189-supplementary.pdf
